# Supplementary material for: Identification of a Quinone Derivative as a YAP/TEAD Activity Modulator from a Repurposing Library
Source: Pharmaceutics. 2022 Feb 10;14(2):391. doi: 10.3390/pharmaceutics14020391 (PMC8878929; doi:10.3390/pharmaceutics14020391)
Supplement: Supplementary file 1 [file pharmaceutics-14-00391-s001.zip]

Archive with 1 entries (1 files):
- Supplementary Materials-checked.pdf
